# Supplementary material for: Testing the feasibility and utility of an executive function battery for use with primary school-aged students in Malawi
Source: PLOS Glob Public Health. 2025 Jul 11;5(7):e0004680. doi: 10.1371/journal.pgph.0004680 (PMC12250566; doi:10.1371/journal.pgph.0004680)
Supplement: S1 Data — (CSV) [file pgph.0004680.s003.csv]

ChildID	gender	grade	age	bub_quality	bub_accuracy	Admin_bubbles	agn_quality	agn_accuracy_go	agn_accuracy_no_go	admin_agn	arr_quality	arr_allcong_accuracy	arr_congblock_accuracy	arr_allinc_accuracy	arr_incblock_accuracy	arr_mixblock_accuracy	admin_arr	ptp_quality	ptp_accuracy	admin_ptp	sts_quality	admin_sts	sts_accuracy	sss_quality	sss_inc_accuracy	admin_sss	haf_quality	HF_flower_accuracy	HF_mixed2_accuracy	admin_HaF	forward_span_accuracy	backward_span_accuracy	admin_sm	EFTaskCount	ICComp	CFComp	WMComp	EFComp
1	0	1	6	2	0.84	1	1	0.78125	0.714285714	1	2	1	1	1	1	1	1	2	0.71875	1	2	1	0.620689655	2	0.357142857	1					0.166666667	0	1	6	0.357142857	0.620689655	0.359375	0.445735837
2	0	1	6	2	0.9	1	2	0.709677419	1	1	1	1	1	0	0	1	1	2	0.75	1	2	1	0.689655172	1	0.125	1					0.125	0.208333333	1	6	0.125	0.689655172	0.479166667	0.431273946
3	0	1	6	1	0.98	1	1	0.9375	1	1	1	0.882352941	0.9	0.941176471	0.916666667	0.916666667	1	1	0.9375	1	2	1	1	1	0.6875	1					0.25	0.25	1	6	0.6875	1	0.59375	0.760416667
4	1	1	6	1	0.84	1	1	0.862068966	0.625	1	1	0.9	0.857142857	0.916666667	1	0.857142857	1	2	0.75	1	2	1	0.964285714	1	0.133333333	1					0.041666667		1	6	0.133333333	0.964285714	0.75	0.615873016
5	0	1	6	2	1	1	0	0.875	0.625	1	0	1	1	0.75	0.833333333	0.857142857	1			0		0		1	0.533333333	1					0.208333333	0.041666667	1	4	0.533333333		0.041666667	0.2875
6	0	1	6	2	0.84	1	2	0.625	0.875	1	1	0.666666667	1	0.625	0.5	0.666666667	1	2	0.8125	1		0		1	0.375	1					0.125	0	1	5	0.375		0.40625	0.390625
7	0	1	7	1	0.74	1	1	0.90625	1	1							0	1	0.875	1	1	1	0.827586207	2	0.615384615	1					0.208333333	0.291666667	1	5	0.615384615	0.827586207	0.583333333	0.675434719
8	0	1	7	2	0.96	1	2	0.75	1	1	1	0.923076923	1	0	0	0.2	1	2	0.78125	1	2	1	0.689655172	2	0.666666667	1	2	0.863636364	0.782608696	1	0.208333333	0.25	1	7	0.765151515	0.736131934	0.515625	0.672302816
9	0	1	6	2	0.98	1	2	0.9375	1	1	2	0.666666667	0.833333333	0.333333333	0.285714286	0.4	1	2	0.84375	1	2	1	0.862068966	2	0.785714286	1						0.166666667	1	6	0.785714286	0.862068966	0.505208333	0.717663862
10	0	1	9	2	0.98	1	2	0.875	0.875	1	2	0.916666667	1	0.769230769	0.625	0.909090909	1	2	0.78125	1	2	1	0.678571429	2	0.75	1					0.25	0.125	1	6	0.75	0.678571429	0.453125	0.627232143
11	0	1	6	2	0.98	1	2	0.838709677	0.875	1	2	1	1	0.142857143	0	1	1	2	0.5625	1	2	1	0.655172414	1	0.384615385	1					0.166666667	0.041666667	1	6	0.384615385	0.655172414	0.302083333	0.447290377
12	0	1	6	2	1	1	2	0.807692308	0.875	1	1	1	1	0.1	0	0.666666667	1	2	0.71875	1	2	1	0.862068966	2	0.529411765	1					0.166666667	0.125	1	6	0.529411765	0.862068966	0.421875	0.60445191
13	0	1	7	2	0.96	1	2	0.766666667	0.857142857	1	2	1	1	0.857142857	0.888888889	0.888888889	1	1	0.78125	1	2	1	0.827586207	0	0.357142857	1					0.125	0.125	1	6	0.357142857	0.827586207	0.453125	0.545951355
14	1	1	6	1	0.98	1	2	0.9	0.875	1	1	0.928571429	1	0	0	0.6	1	2	0.71875	1	1	1	0.551724138	1	0.285714286	1					0.25	0.166666667	1	6	0.285714286	0.551724138	0.442708333	0.426715586
15	0	1	8	1	0.7	1	2	0.709677419	1	1	2	0.785714286	0.777777778	0.9	0.857142857	0.875	1	2	0.84375	1	2	1	0.896551724	1	0.3125	1					0.041666667	0.166666667	1	6	0.3125	0.896551724	0.505208333	0.571420019
16	0	1	6	1	0.88	1					2	0.705882353	1	0.846153846	0.875	0.454545455	1	2	0.78125	1	2	1	0.620689655	2	0.714285714	1					0.208333333	0	1	5	0.714285714	0.620689655	0.390625	0.575200123
17	1	1	6	2	1	1	2	0.838709677	0.571428571	1	2	0.823529412	0.909090909	0.25	0.222222222	0.555555556	1	1	0.71875	1	2	1	0.793103448	0	0.266666667	1					0.25	0.125	1	6	0.266666667	0.793103448	0.421875	0.493881705
18	1	1	8	2	0.9	1	1	0.59375	0.875	1	2	0.666666667	0.625	0.833333333	1	0.6	1	2	0.8125	1	2	1	0.862068966	1	0.25	1					0.125	0.125	1	6	0.25	0.862068966	0.46875	0.526939655
19	1	1	6	2	1	1	1	0.586206897	0.857142857	1	2	1	1	0.769230769	0.7	1	1	2	0.8125	1	0	1	0.75862069	1	0.666666667	1					0.25	0	1	6	0.666666667	0.75862069	0.40625	0.610512452
20	0	1	7	2	0.98	1	2	1	1	1	2	0.909090909	1	0.636363636	0.777777778	0.25	1	2	0.71875	1	2	1	0.931034483	2	0.411764706	1					0.083333333	0.208333333	1	6	0.411764706	0.931034483	0.463541667	0.602113618
21	0	1	7	1	0.56	1	1	0.586206897	0.625	1	2	1	1	0.454545455	0.5	0.666666667	1	2	0.75	1	2	1	0.862068966	1	0.133333333	1					0.166666667	0.083333333	1	6	0.133333333	0.862068966	0.416666667	0.470689655
22	1	1	6	2	0.94	1	2	0.806451613	0.857142857	1	1	1	1	0.888888889	1	0.8	1	1	0.75	1	1	1	0.821428571	2	0.533333333	1	1	0.636363636	0.142857143	1	0.166666667	0.041666667	1	7	0.584848485	0.482142857	0.395833333	0.487608225
23	1	1	6	2	0.98	1	2	0.833333333	0.857142857	1	1	0.909090909	0.888888889	0.777777778	1	0.6	1	2	0.75	1	2	1	0.862068966	1	0.733333333	1	2	1	0.857142857	1	0.208333333	0.166666667	1	7	0.866666667	0.859605911	0.458333333	0.72820197
24	1	1	8	2	1	1	1	0.84375	1	1	1	0.9375	0.909090909	0.846153846	0.777777778	1	1	0	0.71875	1	1	1	0.724137931	1	0.571428571	1	1	0.761904762	0.727272727	1	0.291666667	0.208333333	1	7	0.666666667	0.725705329	0.463541667	0.618637888
25	1	1	6	1	0.96	1	2	0.875	1	1	1	0.888888889	1	0.833333333	1	0.333333333	1	0	0.5625	1	1	1	0.793103448	1	0.571428571	1	1	0.473684211	0.523809524	1	0.208333333	0	1	7	0.522556391	0.658456486	0.28125	0.487420959
26	0	1	6	2	0.96	1	2	0.774193548	0.875	1							0	2	0.78125	1	1	1	0.75862069	1	0.294117647	1	1	0.3	0.45	1	0.083333333	0.125	1	6	0.297058824	0.604310345	0.453125	0.451498056
27	1	1	7	2	0.98	1	1	0.741935484	0.571428571	1	2	0.909090909	0.857142857	0.928571429	1	0.857142857	1	2	0.71875	1	2	1	0.931034483	2	0.647058824	1	1	0.739130435	0.272727273	1	0.25	0.166666667	1	7	0.693094629	0.601880878	0.442708333	0.579227947
28	0	1	7	2	1	1	2	0.96875	1	1	2	1	1	1	1	1	1	2	0.875	1	2	1	0.857142857	2	0.875	1	2	0.833333333	0.55	1				6	0.854166667	0.703571429	0.875	0.810912698
29	0	1	6	2	0.94	1	2	0.84375	1	1	1	0.888888889	1	0	0	0.25	1	2	0.84375	1	2	1	0.896551724	1	0.4	1	1	0.666666667	0.470588235	1	0.208333333	0	1	7	0.533333333	0.68356998	0.421875	0.546259438
30	1	1	6				1	0.90625	0.75	1	0	1	1	0.625	0.4	1	1	2	0.71875	1	2	1	0.655172414	0	0.2	1	1	0.571428571	0.727272727	1	0.25	0.166666667	1	7	0.385714286	0.691222571	0.442708333	0.506548397
31	1	1	7	2	1	1	2	0.903225807	0.75	1	2	1	1	1	1	1	1	2	0.71875	1	2	1	0.896551724	2	0.866666667	1	2	0.826086957	0.238095238	1	0.166666667	0.125	1	7	0.846376812	0.567323481	0.421875	0.611858431
32	1	1	9	2	1	1	2	0.875	1	1								2	0.9375	1	2	1	0.827586207	1	0.823529412	1	2	0.916666667	0.909090909	1	0.291666667	0.291666667	1	6	0.870098039	0.868338558	0.614583333	0.784339977
33	1	2	9	2	0.98	1	2	0.9375	1	1	2	1	1	1	1	1	1	1	0.8125	1	1	1	0.827586207	2	0.823529412	1	2	0.956521739	0.818181818	1	0.291666667	0.375	1	7	0.890025575	0.822884013	0.59375	0.768886529
34	0	1	6				2	0.96875	0.875	1	2	1	1	1	1	1	1	2	0.71875	1	1	1	0.892857143	2	0.6875	1	2	0.608695652	0.545454546	1	0.25		1	7	0.648097826	0.719155844	0.71875	0.695334557
35	1	1	5	1	0.96	1	1	0.633333333	1	1	1	0.833333333	1	0.9	0.875	0.8	1	1	0.6875	1	1	1	0.793103448	1	0.352941177	1				0	0.083333333	0	1	6	0.352941177	0.793103448	0.34375	0.496598208
36	0	1	6	2	0.88	1	2	0.866666667	0.833333333	1	1	0.4	0.571428571	0.5	0.5	0.2	1	2	0.9375	1	2	1	0.827586207	0	0.153846154	1	0	0.318181818	0.3	1	0.041666667	0.166666667	1	7	0.236013986	0.563793103	0.552083333	0.450630141
37	0	2	7	2	1	1	2	0.96875	0.875	1	1	0.5	0.666666667	0.538461539	0.625	0.363636364	1	2	0.84375	1	2	1	0.689655172	2	0.823529412	1	1	0.347826087	0.333333333	1	0.291666667	0.25	1	7	0.585677749	0.511494253	0.546875	0.548015667
38	0	1	6	2	1	1	2	0.870967742	0.875	1	0	0.928571429	1	1	1	0.833333333	1	0	0.65625	1	2	1	0.896551724	1	0.642857143	1	1	0.705882353	0.434782609	1	0.125	0.166666667	1	7	0.674369748	0.665667166	0.411458333	0.583831749
39	0	1	10	2	1	1	2	0.9375	1	1	1	1	1	1	1	1	1	2	0.875	1	2	1	0.793103448	1	0.4	1	2	1	0.916666667	1	0.25	0.208333333	1	7	0.7	0.854885058	0.541666667	0.698850575
40	0	1	6	2	1	1	2	0.935483871	0.857142857	1	2	0.642857143	0.75	0.714285714	0.75	0.555555556	1	2	0.75	1	1	1	0.75862069	3		1	1	0.043478261	0.238095238	1	0.208333333	0.333333333	1	7	0.043478261	0.498357964	0.541666667	0.361167631
41	1	1	5	2	1	1	2	0.793103448	0.875	1	2	0.846153846	0.75	0.785714286	0.909090909	0.75	1	2	0.84375	1	2	1	0.931034483	2	0.25	1		0.647058824	0.25	1	0.291666667	0.208333333	1	7	0.448529412	0.590517241	0.526041667	0.521696107
42	0	1	5	2	1	1	2	0.90625	0.875	1	2	0.833333333	1	0.888888889	0.857142857	0.75	1	2	0.875	1	2	1	0.821428571	2	0.5	1	2	0.782608696	0.5	1	0.25	0.125	1	7	0.641304348	0.660714286	0.5	0.600672878
43	1	1	7	2	1	1	2	1	1	1	2	0.357142857	0.375	0.4375	0.5	0.3	1	2	0.84375	1	2	1	0.827586207	1	0.133333333	1	2	0.647058824	0.444444444	1	0.25	0.208333333	1	7	0.390196078	0.636015326	0.526041667	0.51741769
44	1	1	7	2	1	1	2	0.9375	1	1	2	1	1	0.818181818	0.777777778	1	1	2	0.8125	1	2	1	0.928571429	2	0.470588235	1	2	0.869565217	0.826086957	1	0.125	0.25	1	7	0.670076726	0.877329193	0.53125	0.692885306
45	1	1	6	2	0.78	1	2	0.870967742	1	1	2	1	1	0.833333333	0.833333333	1	1	2	0.6875	1	2	1	0.724137931	2	0.428571429	1					0.208333333	0.291666667	1	6	0.428571429	0.724137931	0.489583333	0.547430898
46	1	1	6	2	1	1	2	0.875	1	1	1	0.928571429	1	0.9	0.875	0.833333333	1	1	0.84375	1	1	1	0.793103448	2	0.733333333	1	2	0.761904762	0.875	1	0.25	0.291666667	1	7	0.747619048	0.834051724	0.567708333	0.716459702
47	0	1	6	2	1	1	2	0.96875	0.875	1	2	1	1	0.777777778	0.714285714	1	1	2	0.84375	1	2	1	0.75862069	2	0.416666667	1	2	0.5	0.363636364	1	0.166666667	0.125	1	7	0.458333333	0.561128527	0.484375	0.501278953
48	0	1	7	2	1	1	2	0.838709677	1	1	2	0.9	1	1	1	0.666666667	1	2	0.78125	1	2	1	0.75862069	2	0.428571429	1	2	0.833333333	0.590909091	1	0.166666667	0.083333333	1	7	0.630952381	0.67476489	0.432291667	0.579336313
49	0	1	11	2	0.88	1	0	0.166666667	1	1							0	1	0.625	1	1	1	0.655172414	1	0.125	1				0	0.125	0	1	5	0.125	0.655172414	0.3125	0.364224138
50	0	1	6	1	0.9	1	2	0.655172414	1	1	1	1	1	0.818181818	0.777777778	1	1	2	0.78125	1	2	1	0.827586207	1	0.3125	1				0	0.125	0.083333333	1	6	0.3125	0.827586207	0.432291667	0.524125958
51	1	1	8	2	1	1	2	1	1	1	2	0.882352941	0.818181818	0.833333333	0.777777778	1	1	2	0.6875	1	2	1	0.689655172	2	0.230769231	1	2	0.833333333	0.541666667	1	0.25	0.125	1	7	0.532051282	0.61566092	0.40625	0.517987401
52	0	1	6	2	0.94	1	1	0.774193548	1	1	1	0.866666667	0.888888889	0.909090909	1	0.777777778	1	0	0.6875	1	1	1	0.689655172	0	0.625	1	0	0.916666667	0.3	1	0.083333333	0.125	1	7	0.770833333	0.494827586	0.40625	0.55730364
53	0	1	7	2	1	1	2	0.933333333	1	1	2	0.625	0.6	0.777777778	1	0.571428571	1	2	0.8125	1	2	1	0.928571429	2	0.461538462	1	1	0.043478261	0.391304348	1	0.125	0.166666667	1	7	0.252508361	0.659937888	0.489583333	0.467343194
54	1	1	7	0	0.88	1	0	0.433333333	0.857142857	1	0	0.833333333	0.8	0.75	0.833333333	0.666666667	1	1	0.6875	1		0		0	0.1875	0	0	0.695652174	0.285714286	1	0.083333333	0.041666667	1	5	0.441576087	0.285714286	0.364583333	0.363957902
55	1	1	9	2	0.9	1	2	0.935483871	0.75	1	2	1	1	0.8125	0.818181818	0.9	1	2	0.90625	1	2	1	0.655172414	2	0.5625	1	2	0.043478261	0.818181818	1	0.208333333	0.166666667	1	7	0.30298913	0.736677116	0.536458333	0.52537486
56	0	1	11	2	0.8	1	2	0.96875	1	1	2	0.909090909	0.888888889	1	1	1	1	2	0.78125	1	2	1	0.655172414	2	0.333333333	1	2	0.5	0.565217391	1	0.291666667	0.375	1	7	0.416666667	0.610194903	0.578125	0.534995523
57	0	1	8	2	0.88	1	1	0.548387097	0.75	1	2	1	1	1	1	1	1	2	0.78125	1	2	1	0.793103448	1	0.1875	1	1	0.5	0.3	1	0.25	0.041666667	1	7	0.34375	0.546551724	0.411458333	0.433920019
58	1	1	7	2	0.92	1	2	0.903225807	1	1	2	0.923076923	0.875	1	1	1	1	2	0.75	1	2	1	0.827586207	2	0.8125	1	2	0.782608696	0.7	1	0.125	0.083333333	1	7	0.797554348	0.763793103	0.416666667	0.659338039
59	1	1	6	2	1	1	2	0.96875	1	1	1	0.461538462	0.375	1	1	0.777777778	1	2	0.625	1	2	1	0.75862069	2	0.266666667	1				0	0.291666667	0	1	6	0.266666667	0.75862069	0.3125	0.445929119
60	0	1	5	2	0.98	1	2	1	0.75	1	2	0.555555556	0.8	0.454545455	0.4	0.4	1	2	0.8125	1	2	1	0.793103448	2	0.352941177	1	2	0.684210526	0.291666667	1	0.166666667	0	1	7	0.518575851	0.542385058	0.40625	0.489070303
61	1	1	6	2	0.74	1	2	0.84375	0.75	1	1	1	1	0.75	0.75	0.875	1	2	0.8125	1	1	1	0.586206897	2	0.307692308	1				0	0.083333333	0.041666667	1	6	0.307692308	0.586206897	0.427083333	0.440327513
62	1	1	8	2	1	1	2	0.903225807	0.75	1	0	0.666666667	1	0.416666667	0.285714286	0.4	1	1	0.75	1	0	1	0.724137931	1	0.8	1	1	0.695652174	0.375	1	0.208333333	0.166666667	1	7	0.747826087	0.549568966	0.458333333	0.585242795
63	1	1	6	2	1	1	2	0.9	0.875	1	2	0.625	0.545454546	0.785714286	1	0.6	1	2	0.78125	1	2	1	0.689655172	2	0.642857143	1				0	0.166666667	0.041666667	1	6	0.642857143	0.689655172	0.411458333	0.58132355
64	0	1	6	1	0.96	1	2	0.9375	0.75	1	2	1	1	0.416666667	0.25	0.909090909	1	2	0.75	1	2	1	0.793103448	1	0.333333333	1	2	0.875	0.545454546	1	0.208333333	0.208333333	1	7	0.604166667	0.669278997	0.479166667	0.58420411
65	0	1	9	2	0.92	1	2	0.892857143	1	1	2	0.777777778	1	1	1	0.6	1	2	0.90625	1	1	1	0.620689655	2	0.375	1	2	0.869565217	0.826086957	1	0.166666667	0.291666667	1	7	0.622282609	0.723388306	0.598958333	0.648209749
66	1	2	7	1	0.88	1	2	0.8	1	1	1	1	1	1	1	1	1	2	0.75	1		0		2	0.5	1	2	0.636363636	0.409090909	1	0.25	0.208333333	1	6	0.568181818	0.409090909	0.479166667	0.485479798
67	1	1	8	2	0.98	1	2	0.75	1	1	1	0.923076923	0.875	0.888888889	0.8	1	1	2	0.71875	1	1	1	0.586206897	2	0.615384615	1	0	0.625	0.739130435	1	0.166666667	0.041666667	1	7	0.620192308	0.662668666	0.380208333	0.554356436
68	1	1	6	1	0.92	1	1	0.625	1	1	0	0.266666667	0.333333333	0.571428571	0.571428571	0	1	2	0.78125	1	1	1	0.896551724	2	0.705882353	1	2	0.782608696	0.913043478	1	0.208333333	0.083333333	1	7	0.744245524	0.904797601	0.432291667	0.693778264
69	1	2	8	2	1	1	2	0.90625	0.875	1	2	0.9	1	1	1	0.888888889	1	2	0.59375	1	1	1	0.793103448	1	0.5	1	2	0.681818182	0.625	1	0.166666667	0.041666667	1	7	0.590909091	0.709051724	0.317708333	0.53922305
70	0	2	7	1	1	1	2	0.724137931	1	1	2	0.9	1	0.8	1	0.5	1	2	0.65625	1	2	1	0.862068966	2	0.333333333	1		0.347826087	0.739130435	1	0.333333333	0.25	1	7	0.34057971	0.8005997	0.453125	0.531434803
71	0	1	7	2	0.92	1	2	0.96875	1	1	2	0.777777778	1	0.769230769	0.75	0.666666667	1	2	0.75	1	2	1	0.827586207	2	0.411764706	1	1	0	0.565217391	1	0.25	0.125	1	7	0.205882353	0.696401799	0.4375	0.446594717
72	1	2	7	2	0.86	1	2	0.9375	0.875	1	2	1	1	0.142857143	0.181818182	0.571428571	1	2	0.75	1	2	1	0.689655172	1	0.428571429	1	1	1	0.619047619	1	0.166666667	0	1	7	0.714285714	0.654351396	0.375	0.58121237
73	0	1	9	2	0.98	1	1	0.612903226	0.857142857	1	1	1	1	1	1	1	1	1	0.8125	1	1	1	0.793103448	0	0.352941177	1				0	0.208333333	0	1	6	0.352941177	0.793103448	0.40625	0.517431542
74	1	2	9	2	0.86	1	2	0.870967742	1	1	1	0.846153846	0.888888889	0	0	0.6	1	2	0.84375	1	2	1	0.75862069	2	0.6875	1				0	0.125	0.041666667	1	6	0.6875	0.75862069	0.442708333	0.629609674
75	0	1	6	2	0.98	1	2	0.903225807	1	1	2	1	1	0.692307692	0.5	1	1	2	0.75	1	2	1	0.931034483	2	0.571428571	1				0	0.416666667	0.333333333	1	6	0.571428571	0.931034483	0.541666667	0.681376574
76	0	2	8	2	1	1	2	0.96875	0.875	1	2	1	1	1	1	1	1	2	0.78125	1	2	1	0.827586207	2	0.75	1					0.333333333	0.291666667	1	6	0.75	0.827586207	0.536458333	0.704681513
77	0	2	9	2	1	1	2	0.8125	1	1	0	1	1	1	1	1	1	2	0.84375	1	2	1	0.827586207	0	0.357142857	1					0.166666667	0.458333333	1	6	0.357142857	0.827586207	0.651041667	0.611923577
78	0	2	8	2	1	1	2	1	1	1	2	0.866666667	0.9	0.923076923	0.888888889	0.888888889	1	2	0.8125	1	2	1	0.931034483	2	0.733333333	1					0.166666667	0.375	1	6	0.733333333	0.931034483	0.59375	0.752705939
79	0	2	9	2	0.98	1	2	0.75	1	1	2	1	1	1	1	1	1	2	0.84375	1	2	1	1	2	0.5625	1					0.333333333	0.208333333	1	6	0.5625	1	0.526041667	0.696180556
80	1	2	8	2	1	1	2	1	1	1	2	1	1	1	1	1	1	2	0.9375	1	2	1	1	2	1	1					0.25	0.333333333	1	6	1	1	0.635416667	0.878472222
81	0	2	8	2	1	1	2	0.71875	0.875	1	2	1	1	0.666666667	0.428571429	1	1	2	0.625	1	2	1	0.793103448	2	0.6	1	2	0.958333333	0.904761905	1	0.291666667	0.166666667	1	7	0.779166667	0.848932677	0.395833333	0.674644226
82	1	2	9	2	1	1	2	0.90625	1	1	2	1	1	1	1	1	1	2	0.8125	1	2	1	1	2	0.941176471	1	2	0.894736842	0.65	1	0.166666667	0.333333333	1	7	0.917956656	0.825	0.572916667	0.771957774
83	1	2	8	1	1	1	2	0.6875	0.714285714	1	2	0.888888889	1	0.454545455	0.5	0.25	1	2	0.59375	1	2	1	0.620689655	2	0.647058824	1	2	0	0.409090909	1	0.291666667	0.125	1	7	0.323529412	0.514890282	0.359375	0.399264898
84	1	2	8	2	0.98	1	2	0.592592593	0.875	1	2	0.923076923	1	0.923076923	0.909090909	0.875	1	2	0.78125	1	2	1	0.75862069	2	0.5625	1	2	0.863636364	0.65	1	0.208333333	0.333333333	1	7	0.713068182	0.704310345	0.557291667	0.658223398
85	1	2	8	2	0.98	1	2	0.967741936	1	1	2	1	1	0.928571429	1	0.888888889	1	2	0.8125	1	2	1	0.785714286	2	0.5	1	2	0.916666667	1	1	0.208333333	0.333333333	1	7	0.708333333	0.892857143	0.572916667	0.724702381
86	0	2	11	2	1	1					2	0.875	1	0.923076923	1	0.666666667	1	2	0.75	1	2	1	0.75862069	1	0.461538462	1	2	0.739130435	0.695652174	1	0.416666667	0.083333333	1	6	0.600334448	0.727136432	0.416666667	0.581379182
87	1	2	10	2	0.96	1	2	0.875	1	1								2	0.71875	1	2	1	0.827586207	1	0.4	1	2	0.869565217	0.857142857	1	0.166666667	0.083333333	1	6	0.634782609	0.842364532	0.401041667	0.626062936
88	0	2	8	2	0.98	1	2	0.838709677	0.875	1	2	0.933333333	0.888888889	1	1	1	1	2	0.625	1	2	1	0.965517241	1	0.625	1	2	0.826086957	0.6	1	0.333333333	0.375	1	7	0.725543478	0.782758621	0.5	0.669434033
89	0	2	8	2	1	1	2	1	0.75	1	2	0.9375	1	1	1	0.833333333	1	2	0.78125	1	2	1	0.678571429	2	0.8125	1	2	0.826086957	0.636363636	1	0.291666667	0.291666667	1	7	0.819293478	0.657467533	0.536458333	0.671073115
90	0	2	8	2	0.959183674	1	2	0.84375	0.833333333	1	2	1	1	0.9	1	0.875	1	2	0.65625	1	2	1	0.655172414	2	0.214285714	1	2	0.833333333	0.958333333	1	0.083333333	0.041666667	1	7	0.523809524	0.806752874	0.348958333	0.559840244
91	0	2	9	2	0.98	1	2	1	1	1	2	1	1	0.928571429	0.909090909	1	1	2	0.84375	1	2	1	1	2	0.764705882	1	2	0.958333333	0.826086957	1	0.166666667	0.25	1	7	0.861519608	0.913043478	0.546875	0.773812695
92	0	2	10	2	1	1	2	0.935483871	0.875	1	2	1	1	1	1	1	1	2	0.84375	1	2	1	0.857142857	2	0.882352941	1	2	0.875	0.391304348	1	0.166666667	0.291666667	1	7	0.878676471	0.624223603	0.567708333	0.690202802
93	0	2	10	2	1	1	2	0.84375	0.75	1	2	0.9375	1	1	1	0.9	1	2	0.875	1	2	1	0.896551724	2	0.714285714	1	2	1	0.916666667	1	0.25	0.25	1	7	0.857142857	0.906609195	0.5625	0.775417351
94	1	3	8	1	0.86	1	2	0.838709677	1	1							0	2	0.84375	1		0		1	0.214285714	1					0.166666667	0.208333333	1	4	0.214285714		0.526041667	0.370163691
95	0	3	12	2	0.96	1	2	0.96875	1	1	1	1	1	0.928571429	0.9	1	1	2	0.90625	1		0		2	1	1					0.458333333	0.291666667	1	5	1		0.598958333	0.799479167
96	0	3	13	2	1	1	2	0.96875	1	1	2	1	1	1	1	1	1	2	0.875	1	1	1	0.75	1	0.4375	1					0.375	0.333333333	1	6	0.4375	0.75	0.604166667	0.597222222
97	1	3	11	2	1	1	2	1	0.875	1	2	0.947368421	1	1	1	0.9	1	2	0.84375	1	2	1	0.965517241	2	0.75	1					0.416666667	0.333333333	1	6	0.75	0.965517241	0.588541667	0.768019636
98	0	3	9	2	0.88	1	2	0.875	1	1	1	0.714285714	0.9	0.0625	0	0.25	1	2	0.71875	1	2	1	0.965517241	2	0.642857143	1					0.208333333	0.375	1	6	0.642857143	0.965517241	0.546875	0.718416461
99	0	3	10	2	1	1	2	0.967741936	0.875	1	2	0.882352941	1	0.8125	0.909090909	0.6	1	2	0.9375	1	2	1	0.75862069	2	0.941176471	1					0.166666667	0.291666667	1	6	0.941176471	0.75862069	0.614583333	0.771460165
100	0	3	10	2	1	1	2	0.71875	0.625	1	1	0.933333333	0.888888889	0.75	0.875	0.8	1	2	0.8125	1	2	1	0.862068966	2	0.882352941	1					0.166666667	0.333333333	1	6	0.882352941	0.862068966	0.572916667	0.772446191
101	0	3	12	2	1	1	2	0.870967742	0.875	1	1	0.916666667	1	0.75	0.8	0.666666667	1	2	0.78125	1	1	1	0.655172414	1	0.411764706	1					0.291666667	0.25	1	6	0.411764706	0.655172414	0.515625	0.527520707
102	1	3	12	1	1	1	1	0.935483871	0.875	1	2	1	1	0.928571429	0.888888889	1	1	2	0.84375	1	1	1	0.931034483	2	1	1					0.458333333	0.375	1	6	1	0.931034483	0.609375	0.846803161
103	0	3	12	2	1	1					2	1	1	1	1	1	1	1	0.75	1	1	1	0.931034483	2	0.823529412	1					0.25	0.375	1	5	0.823529412	0.931034483	0.5625	0.772354632
104	1	3	6	2	0.98	1	2	0.870967742	0.875	1	2	1	1	0.533333333	0.3	1	1	2	0.84375	1	2	1	0.896551724	2	0.875	1					0.166666667	0.166666667	1	6	0.875	0.896551724	0.505208333	0.758920019
105	1	3	8	2	1	1					2	0.933333333	1	0.928571429	0.888888889	0.888888889	1	2	0.9375	1	2	1	0.964285714	2	0.705882353	1					0.375	0.333333333	1	5	0.705882353	0.964285714	0.635416667	0.768528245
106	0	3	9	2	1	1	2	0.90625	1	1	1	0.3125	0.333333333	0.066666667	0	0.25	1	2	0.84375	1	1	1	0.75862069	2	1	1	2	1	1	1	0.25	0.25	1	7	1	0.879310345	0.546875	0.808728448
107	0	3	9	2	1	1				0	2	1	1	1	1	1	1	2	0.71875	1	2	1	0.931034483	2	0.6875	1	2	1	0.826086957	1	0.375	0.208333333	1	6	0.84375	0.87856072	0.463541667	0.728617462
108	0	3	11	2	1	1	2	0.96875	0.875	1	1	0.909090909	0.888888889	0.692307692	0.7	0.8	1	2	0.75	1	2	1	0.896551724	1	0.4	1	2	0.833333333	0.863636364	1	0.416666667	0.333333333	1	7	0.616666667	0.880094044	0.541666667	0.679475792
109	0	3	11	2	1	1	2	1	1	1	2	0.944444444	0.909090909	1	1	1	1			0	2	1	0.862068966	2	0.625	1	2	0.818181818	0.833333333	1	0.291666667	0.25	1	6	0.721590909	0.847701149	0.25	0.606430686
110	1	3	10	2	0.92	1	2	0.967741936	1	1	1	0.909090909	1	1	1	0.875	1	2	0.84375	1	2	1	0.965517241	2	0.6875	1	2	0.875	0.7	1	0.25	0.333333333	1	7	0.78125	0.832758621	0.588541667	0.734183429
111	1	3	9	2	1	1	2	0.96875	1	1	2	1	1	1	1	1	1	2	0.9375	1	2	1	0.896551724	1	0.764705882	1	1	0.958333333	0.6	1	0.25	0.166666667	1	7	0.861519608	0.748275862	0.552083333	0.720626268
112	1	3	9	2	1	1	2	0.96875	0.75	1	2	0.928571429	1	1	1	0.9	1	2	0.8125	1	2	1	0.862068966	2	0.941176471	1	2	0.818181818	0.55	1	0.291666667	0.208333333	1	7	0.879679144	0.706034483	0.510416667	0.698710098
113	1	3	11	1	0.94	1	2	0.71875	1	1	2	1	1	1	1	1	1	2	0.75	1	2	1	0.793103448	2	1	1	2	0.916666667	0.916666667	1	0.333333333	0.25	1	7	0.958333333	0.854885058	0.5	0.771072797
114	1	3	9	2	0.88	1	2	0.90625	0.75	1	2	1	1	0.933333333	0.9	1	1	2	0.75	1	2	1	0.931034483	2	0.666666667	1	2	0.958333333	0.727272727	1	0.083333333	0.208333333	1	7	0.8125	0.829153605	0.479166667	0.706940091
115	1	3	11	2	1	1	2	0.90625	1	1	2	0.75	0.8	0.923076923	0.9	0.833333333	1	2	0.875	1	2	1	0.931034483	2	0.470588235	1	2	1	0.913043478	1	0.083333333	0	1	7	0.735294118	0.922038981	0.4375	0.698277699
116	1	3	10	2	1	1	2	0.903225807	1	1	2	0.8	0.777777778	0.833333333	0.857142857	0.818181818	1	2	0.8125	1	2	1	0.793103448	2	0.8125	1	2	1	0.958333333	1	0.166666667	0.25	1	7	0.90625	0.875718391	0.53125	0.771072797
117	1	3	10	2	1	1	2	1	1	1	2	0.944444444	1	1	1	0.909090909	1	2	0.8125	1	2	1	0.965517241	2	0.625	1	2	0.958333333	0.727272727	1	0.375	0.416666667	1	7	0.791666667	0.846394984	0.614583333	0.750881661
118	1	3	10	2	1	1	2	1	1	1	0	1	1	0	0	0.333333333	1	2	0.90625	1	2	1	0.793103448	2	0.9375	1	1	0.956521739	0.727272727	1	0.25	0.416666667	1	7	0.94701087	0.760188088	0.661458333	0.78955243
119	0	3	12	2	1	1	2	0.96875	0.75	1	2	1	1	1	1	1	1	2	0.84375	1	2	1	0.75862069	2	1	1	2	0.916666667	0.916666667	1	0.166666667	0.333333333	1	7	0.958333333	0.837643678	0.588541667	0.794839559
120	1	3	12	2	0.92	1	2	0.892857143	0.75	1	1	0.2	0.25	0.3	0.4	0.181818182	1	2	0.8125	1	2	1	0.862068966	1	0.285714286	1	1	0.666666667	0.652173913	1	0.25	0.291666667	1	7	0.476190476	0.757121439	0.552083333	0.59513175
121	0	3	7	2	1	1	2	1	0.75	1	2	0.923076923	0.833333333	1	1	1	1	2	0.9375	1	2	1	0.689655172	2	0.705882353	1	2	0.857142857	0.863636364	1	0.291666667	0.25	1	7	0.781512605	0.776645768	0.59375	0.717302791
122	1	4	11	2	0.98	1	2	0.666666667	1	1	2	1	1	0.222222222	0	0.777777778	1	2	0.8125	1	2	1	0.689655172	1		1	2	0.791666667	0.583333333	1	0.166666667	0.083333333	1	7	0.791666667	0.636494253	0.447916667	0.625359195
123	1	3	10	2	1	1	2	0.870967742	1	1	2	1	1	0.875	0.916666667	0.909090909	1	1	0.90625	1		0		2	0.9375	1	1	0.791666667	0.833333333	1	0.208333333	0.333333333	1	6	0.864583333	0.833333333	0.619791667	0.772569444
124	0	3	11	1	1	1	2	1	1	1	1	1	1	1	1	1	1	0	0.6875	1	1	1	0.827586207	2	1	1	1	0.875	0.875	1	0.333333333	0.333333333	1	7	0.9375	0.851293103	0.510416667	0.766403257
125	0	4	12	2	1	1	2	1	1	1	1	1	1	0.888888889	1	0.9	1	2	0.875	1		0		2	0.666666667	1					0.291666667	0.333333333	1	5	0.666666667		0.604166667	0.635416667
126	1	4	11	2	0.98	1	2	0.870967742	1	1	1	0.611111111	1	0.214285714	0.333333333	0	1	2	0.84375	1	1	1	0.785714286	1	0.5	1					0.375	0.291666667	1	6	0.5	0.785714286	0.567708333	0.61780754
127	0	4	10	2	0.98	1	2	1	0.875	1	2	0.9375	1	0	0	0.5	1	2	0.84375	1	2	1	0.931034483	2	1	1					0.375	0.333333333	1	6	1	0.931034483	0.588541667	0.839858717
128	1	4	13	2	1	1	2	0.677419355	0.857142857	1	2	1	1	1	1	1	1	2	0.78125	1	2	1	0.827586207	2	0.75	1					0.375	0.333333333	1	6	0.75	0.827586207	0.557291667	0.711625958
129	0	4	10	1	0.96	1	1	0.875	1	1	1	0.9	0.857142857	1	1	1	1	1	0.71875	1	1	1	1	2	0.583333333	1					0.375	0.416666667	1	6	0.583333333	1	0.567708333	0.717013889
130	0	4	13				2	1	1	1	2	0.777777778	1	0.272727273	0	0.5	1	2	0.8125	1	2	1	0.965517241	2	0.692307692	1					0.291666667	0.208333333	1	6	0.692307692	0.965517241	0.510416667	0.7227472
131	1	4	9	2	1	1	2	0.838709677	0.875	1	2	1	1	0.933333333	0.916666667	1	1	2	0.8125	1	2	1	0.896551724	2	0.764705882	1					0.25	0.416666667	1	6	0.764705882	0.896551724	0.614583333	0.758613647
132	1	4	12	2	1	1	2	1	1	1	2	1	1	0.923076923	0.888888889	1	1	2	0.78125	1	2	1	0.827586207	2	1	1					0.208333333	0.208333333	1	6	1	0.827586207	0.494791667	0.774125958
133	0	4	10	2	0.98	1	2	0.96875	1	1	2	1	1	1	1	1	1	2	0.90625	1	2	1	1	2	0.875	1					0.375	0.416666667	1	6	0.875	1	0.661458333	0.845486111
134	1	4	10	2	0.96	1	2	0.903225807	0.875	1	2	1	1	0.9	0.875	1	1	2	0.75	1	2	1	0.862068966	2	0.941176471	1					0.125	0.291666667	1	6	0.941176471	0.862068966	0.520833333	0.774692923
135	1	4	10	2	1	1	2	0.9375	1	1	2	0.823529412	1	0.4	0.545454546	0.222222222	1	2	0.75	1	2	1	0.75862069	2	1	1					0.25	0.208333333	1	6	1	0.75862069	0.479166667	0.745929119
136	1	4	10	2	0.98	1	2	0.96875	0.875	1	2	1	1	1	1	1	1	2	0.875	1	2	1	0.965517241	2	0.941176471	1					0.291666667	0.208333333	1	6	0.941176471	0.965517241	0.541666667	0.816120126
137	0	4	12	2	1	1	2	0.935483871	1	1	2	1	1	0.769230769	0.666666667	1	1	2	0.84375	1	2	1	1	2	0.8	1					0.291666667	0.416666667	1	6	0.8	1	0.630208333	0.810069444
138	1	4	10	2	1	1	2	0.96875	1	1	2	1	1	0.538461539	0.444444444	0.9	1	2	0.8125	1	2	1	0.896551724	2	0.882352941	1					0.125	0.25	1	6	0.882352941	0.896551724	0.53125	0.770051555
139	0	4	11	2	1	1	2	0.96875	1	1	2	1	1	1	1	1	1	2	1	1	2	1	1	2	0.875	1					0.375	0.333333333	1	6	0.875	1	0.666666667	0.847222222
140	1	4	9	2	1	1	2	0.96875	1	1	2	1	1	1	1	1	1	1	0.9375	1	2	1	0.965517241	2	0.941176471	1					0.333333333	0.291666667	1	6	0.941176471	0.965517241	0.614583333	0.840425682
141	1	4	9	2	1	1	2	0.935483871	1	1	0	0.928571429	1	0	0	0.166666667	1	2	0.875	1	2	1	0.896551724	2	1	1	1	1	0.916666667	1	0.375	0.333333333	1	7	1	0.906609195	0.604166667	0.836925287
142	0	4	9	2	1	1					2	1	1	0.8	0.8	0.916666667	1	2	0.84375	1	2	1	0.931034483	2	0.8125	1	1	0.583333333	0.958333333	1	0.125	0.333333333	1	6	0.697916667	0.944683908	0.588541667	0.743714081
143	1	4	9	2	1	1	2	0.838709677	1	1	1	0.428571429	0.333333333	0.533333333	0.454545455	0.625	1			0	1	1	0.428571429	1	0.4375	1	2	0.958333333	0.421052632	1	0.208333333	0.041666667	1	6	0.697916667	0.42481203	0.041666667	0.388131788
144	0	4	9	2	1	1	2	0.9375	1	1	2	1	1	1	1	1	1	2	0.875	1	2	1	0.862068966	2	0.8125	1	2	1	0.956521739	1	0.375	0.291666667	1	7	0.90625	0.909295352	0.583333333	0.799626229
145	1	4	11	2	1	1	2	0.935483871	0.875	1	1	1	1	0	0	0.5	1	2	0.8125	1	2	1	0.75	2	1	1	1	0.956521739	0.5	1	0.083333333	0.291666667	1	7	0.97826087	0.625	0.552083333	0.718448068
146	1	4	11	2	0.98	1	2	0.90625	1	1	2	1	1	1	1	1	1	2	0.875	1	2	1	0.965517241	2	1	1	2	1	0.956521739	1	0.083333333	0.208333333	1	7	1	0.96101949	0.541666667	0.834228719
147	0	4	9	2	1	1	2	0.96875	0.75	1	2	1	1	1	1	1	1	2	0.84375	1	2	1	0.821428571	2	0.941176471	1	2	1	1	1	0.416666667	0.416666667	1	7	0.970588235	0.910714286	0.630208333	0.837170285
148	1	4	9	2	1	1	2	1	0.875	1	2	1	1	0.8	0.666666667	1	1	2	0.84375	1	2	1	1	2	0.882352941	1	2	0.958333333	0.695652174	1	0.375	0.333333333	1	7	0.920343137	0.847826087	0.588541667	0.785570297
149	0	4	10	2	0.98	1	2	0.96875	1	1	2	1	1	1	1	1	1	2	0.90625	1	2	1	0.965517241	2	0.9375	1	2	0.956521739	1	1	0.291666667	0.25	1	7	0.94701087	0.982758621	0.578125	0.83596483
150	0	4	13	2	1	1	2	0.96875	1	1	2	1	1	0.9	1	0.857142857	1	2	1	1	2	1	0.724137931	2	0.8	1	2	0.727272727	0.75	1	0.458333333	0.5	1	7	0.763636364	0.737068966	0.75	0.75023511
151	0	4	11	2	0.98	1	2	1	1	1	2	1	1	1	1	1	1	2	0.84375	1	2	1	0.896551724	2	0.8125	1					0.208333333	0.291666667	1	6	0.8125	0.896551724	0.567708333	0.758920019
152	0	4	11	2	1	1	2	0.967741936	1	1	2	1	1	0	0	0.444444444	1	2	0.875	1	2	1	0.965517241	2	1	1	2	1	0.916666667	1	0.416666667	0.416666667	1	7	1	0.941091954	0.645833333	0.862308429
153	0	4	12	2	0.92	1	2	1	1	1	2	1	1	0.866666667	0.8	1	1	2	0.875	1	2	1	0.896551724	1	0.875	1	2	0.954545455	0.277777778	1	0.416666667	0.208333333	1	7	0.914772727	0.587164751	0.541666667	0.681201382
154	1	4	11	2	0.96	1	2	0.9375	0.875	1	2	1	1	1	1	1	1	2	0.875	1	2	1	1	2	0.941176471	1	2	0.863636364	0.727272727	1	0.125	0.333333333	1	7	0.902406417	0.863636364	0.604166667	0.790069816
155	1	4	11	2	0.98	1	2	0.933333333	0.875	1	2	0.933333333	1	0.333333333	0.2	0.666666667	1	2	0.90625	1	2	1	0.862068966				2	0.958333333	0.913043478	1	0.083333333	0.208333333	1	6	0.958333333	0.887556222	0.557291667	0.801060407
156	0	4	10	2	1	1	2	0.903225807	1	1	2	1	1	1	1	1	1	2	0.90625	1	2	1	0.965517241	2	0.882352941	1	2	0.956521739	0.909090909	1	0.291666667	0.291666667	1	7	0.91943734	0.937304075	0.598958333	0.818566583
157	1	3	10	2	1	1	2	0.903225807	1	1	2	1	1	1	1	1	1	2	0.90625	1	2	1	0.965517241	2	0.75	1	2	1	0.913043478	1	0.125	0.083333333	1	7	0.875	0.93928036	0.494791667	0.769690676
158	0	4	10	2	1	1	2	1	1	1	1	1	1	0.909090909	0.857142857	1	1	1	0.875	1				2	0.8125	1	2	0.958333333	0.826086957	1	0.291666667	0.541666667	1	6	0.885416667	0.826086957	0.708333333	0.806612319
159	0	4	12	2	1	1	2	0.96875	1	1	2	1	1	1	1	1	1	2	0.65625	1	2	1	0.862068966	2	0.705882353	1	2	0	0.75	1	0.291666667	0.333333333	1	7	0.352941177	0.806034483	0.494791667	0.551255775
160	1	4	9	1	0.92	1	2	0.933333333	0.857142857	1	2	1	1	1	1	1	1	1	0.78125	1	2	1	0.862068966	2	0.941176471	1	2	0.916666667	0.956521739	1	0.333333333	0.375	1	7	0.928921569	0.909295352	0.578125	0.805447307
161	1	4	12	2	1	1	2	1	1	1	2	0.923076923	0.9	0.8125	0.818181818	0.875	1	2	0.84375	1	2	1	0.75862069	2	0.466666667	1	2	1	1	1	0.291666667	0.25	1	7	0.733333333	0.879310345	0.546875	0.719839559
162	1	4	11	2	0.98	1	2	0.90625	1	1	2	1	1	0.866666667	0.8	1	1	2	0.90625	1	2	1	0.827586207	2	0.866666667	1	2	0.958333333	0.761904762	1	0.416666667	0.333333333	1	7	0.9125	0.794745484	0.619791667	0.77567905
163	1	4	11	2	1	1	2	0.875	1	1	2	1	1	1	1	1	1	2	0.90625	1	1	1	0.931034483	2	0.823529412	1	1	1	0.681818182	1	0.291666667	0.375	1	7	0.911764706	0.806426332	0.640625	0.786272013
164	0	4	11	1	0.98	1	2	1	1	1	2	1	1	1	1	1	1				2	1	0.862068966	2	0.882352941	1	2	1	0.869565217	1	0.416666667	0.458333333	1	6	0.941176471	0.865817092	0.458333333	0.755108965
165	1	4	10	2	1	1	2	1	1	1	2	1	1	1	1	1	1	2	0.6875	1	2	1	0.896551724	2	0.692307692	1	2	1	0.833333333	1	0.25	0.208333333	1	7	0.846153846	0.864942529	0.447916667	0.719671014
166	0	4	10	2	1	1	2	0.965517241	0.875	1	2	0.944444444	0.909090909	1	1	1	1	1	0.75	1	1	1	0.931034483	2	0.823529412	1	1	0.875	0.652173913	1	0.416666667	0.458333333	1	7	0.849264706	0.791604198	0.604166667	0.74834519
167	1	4	9	2	1	1	2	1	1	1	2	1	1	1	1	1	1	2	0.875	1		0		2	0.454545455	1	2	1	0.958333333	1	0.25	0.416666667	1	6	0.727272727	0.958333333	0.645833333	0.777146465
168	1	4	11	1	1	1	2	0.9375	1	1	0	0.3125	0.363636364	0.857142857	0.909090909	0.375	1	1	0.75	1	2	1	0.724137931	2	0.866666667	1	1	1	0.75	1	0.25	0.25	1	7	0.933333333	0.737068966	0.5	0.723467433
169	0	4	9	2	1	1	2	0.838709677	1	1	2	1	1	1	1	1	1	2	0.875	1	2	1	0.931034483	2	0.4375	1	2	0.863636364	0.608695652	1	0.375	0.208333333	1	7	0.650568182	0.769865068	0.541666667	0.654033305
170	1	4	13	2	1	1	2	0.935483871	1	1	2	1	1	1	1	1	1	1	0.75	1	1	1	0.827586207	2	0.9375	1	1	0.916666667	0.571428571	1	0.333333333	0.25	1	7	0.927083333	0.699507389	0.5	0.708863574
171	1	4	11	2	0.98	1	2	0.9375	1	1	1	1	1	1	1	1	1	1	0.84375	1	2	1	0.862068966	2	0.875	1	1	0.958333333	0.761904762	1	0.25	0.25	1	7	0.916666667	0.811986864	0.546875	0.75850951
172	1	4	11	2	0.98	1	2	0.6875	0.75	1	2	1	1	1	1	1	1	2	0.8125	1	2	1	0.931034483	2	0.875	1	2	0.916666667	0.652173913	1	0.291666667	0.208333333	1	7	0.895833333	0.791604198	0.510416667	0.732618066
173	1	4	9	2	1	1	2	1	1	1	2	0.923076923	1	1	1	0.75	1	2	0.8125	1	2	1	0.793103448	2	0.647058824	1		1	0.916666667	1	0.291666667	0.208333333	1	7	0.823529412	0.854885058	0.510416667	0.729610379
174	1	4	13				2	0.833333333	0.875	1	1	0.789473684	1	0	0	0.272727273	1	2	0.71875	1	2	1	0.75862069	1	0.294117647	1	2	1	0.5	1	0.291666667	0.333333333	1	7	0.647058824	0.629310345	0.526041667	0.600803612
175	0	4	10	2	1	1	2	0.9375	1	1	2	1	1	1	1	1	1	2	0.875	1	2	1	0.689655172	2	0.882352941	1	2	0.958333333	0.833333333	1	0.333333333	0.333333333	1	7	0.920343137	0.761494253	0.604166667	0.762001352
176	0	4	13	2	1	1					2	0.933333333	0.909090909	0.727272727	0.666666667	1	1	2	0.75	1	2	1	0.793103448	2	0.588235294	1	2	0.826086957	0.695652174	1	0.416666667	0.291666667	1	6	0.707161125	0.744377811	0.520833333	0.657457423
177	0	4	13	2	0.98	1	2	0.967741936	1	1	2	0.933333333	1	0.4375	0.333333333	0.714285714	1	2	0.5	1	2	1	0.862068966	2	0.416666667	1	2	1	0.913043478	1	0.208333333	0.25	1	7	0.708333333	0.887556222	0.375	0.656963185
178	0	4	12				2	0.96875	1	1	2	1	1	0.833333333	0.8	1	1	2	0.90625	1	1	1	0.785714286	3	0.176470588	1	2	0.956521739	0.958333333	1	0.166666667	0.25	1	7	0.566496164	0.87202381	0.578125	0.672214991
179	0	4	13	2	1	1	2	0.96875	0.875	1	2	1	1	1	1	1	1	1	0.9375	1	2	1	0.931034483	1	0.625	1	2	0.75	0.826086957	1	0.291666667	0.125	1	7	0.6875	0.87856072	0.53125	0.699103573
180	1	4	11	2	0.98	1	2	0.935483871	1	1	2	0.583333333	1	1	1	0.166666667	1	2	0.90625	1	2	1	0.724137931	2	0.875	1	2	0.958333333	0.875	1	0.083333333	0.458333333	1	7	0.916666667	0.799568966	0.682291667	0.7995091
181	1	4	11	2	0.98	1	2	1	0.875	1	2	1	1	1	1	1	1	1	0.84375	1	2	1	0.793103448	2	1	1	2	0.958333333	0.916666667	1	0.291666667	0.25	1	7	0.979166667	0.854885058	0.546875	0.793642241
182	1	4	10	2	1	1	2	1	1	1	2	1	1	0.941176471	0.916666667	1	1	1	0.75	1	2	1	0.896551724	2	0.875	1	2	1	0.791666667	1	0.291666667	0.25	1	7	0.9375	0.844109195	0.5	0.760536399
183	0	4	10	2	1	1	2	0.933333333	1	1	2	1	1	0.9375	0.909090909	1	1	2	0.75	1	2	1	0.827586207	2	0.705882353	1	2	0.869565217	1	1	0.291666667	0.25	1	7	0.787723785	0.913793103	0.5	0.733838963
184	0	4	10	2	0.94	1	2	1	1	1	2	1	1	1	1	1	1	2	0.9375	1	2	1	0.862068966	2	0.466666667	1	2	0.956521739	0.875	1	0.375	0.375	1	7	0.711594203	0.868534483	0.65625	0.745459562
185	0	4	11	2	1	1	2	0.96875	0.875	1	2	1	1	0.928571429	0.888888889	1	1	2	0.90625	1	2	1	0.896551724	2	0.4375	1	2	1	0.913043478	1	0.458333333	0.458333333	1	7	0.71875	0.904797601	0.682291667	0.768613089
186	1	4	13	2	1	1	2	0.833333333	0.875	1	2	1	1	1	1	1	1	2	0.9375	1	2	1	0.896551724	2	0.941176471	1	1	0.956521739	0.916666667	1	0.5	0.458333333	1	7	0.948849105	0.906609195	0.697916667	0.851124989
187	1	4	10	2	1	1	2	1	1	1	2	0.909090909	1	1	1	0.888888889	1	2	0.8125	1	2	1	0.896551724	2	0.333333333	1	2	0.956521739	0.818181818	1	0.333333333	0.333333333	1	7	0.644927536	0.857366771	0.572916667	0.691736991
188	0	4	12	2	0.98	1	2	1	0.875	1	2	1	1	0.8125	0.727272727	1	1	2	0.875	1	2	1	0.827586207	2	0.875	1	2	1	0.913043478	1	0.166666667	0.25	1	7	0.9375	0.870314843	0.5625	0.790104948
189	0	4	8	2	1	1	2	1	0.875	1	2	1	1	1	1	1	1	2	0.8125	1	2	1	0.862068966	2	0.230769231	1	2	0.958333333	0.916666667	1	0.333333333	0.25	1	7	0.594551282	0.889367816	0.53125	0.671723033
190	0	4	11	2	0.98	1	2	0.90625	0.875	1	2	1	1	0.692307692	0.5	1	1	1	0.9375	1	1	1	0.896551724	2	1	1	2	0.956521739	1	1			0	6	0.97826087	0.948275862	0.9375	0.954678911
191	1	4	6	2	0.94	1	2	0.84375	1	1	2	1	1	0.933333333	1	0.9	1	2	0.9375	1	2	1	0.931034483	2	0.384615385	1	2	0.958333333	0.80952381	1	0.333333333	0.208333333	1	7	0.671474359	0.870279146	0.572916667	0.704890057
192	0	4	12	2	0.92	1	2	0.875	1	1	2	1	1	0.444444444	0.333333333	0.75	1	2	0.65625	1	2	1	0.827586207	2	0.545454546	1	2	0.956521739	0.583333333	1	0.125	0.25	1	7	0.750988142	0.70545977	0.453125	0.636524304
193	1	4	10	2	1	1	2	1	1	1	1	0.941176471	0.9	0	0	0.583333333	1	2	0.875	1	1	1	0.689655172	2	0.941176471	1	2	1	0.916666667	1	0.375	0.375	1	7	0.970588235	0.80316092	0.625	0.799583052
194	1	2	9	2	0.86	1	2	0.620689655	0.875	1	1	0.692307692	0.875	0.4375	0.363636364	0.5	1	2	0.71875	1	2	1	0.793103448			0	1	0.55	0.263157895	1	0.083333333	0.125	1	6	0.55	0.528130672	0.421875	0.500001891
195	1	4	11	2	0.98	1	2	1	1	1	2	1	1	1	1	1	1	2	0.8125	1	2	1	0.862068966	2	0.882352941	1	2	1	0.916666667	1	0.458333333	0.208333333	1	7	0.941176471	0.889367816	0.510416667	0.780320318
196	0	4	13	2	0.94	1	2	1	0.75	1	2	1	1	0	0	0.545454546	1	2	0.875	1	2	1	0.785714286	2	0.533333333	1	2	0.958333333	0.791666667	1	0.208333333	0.375	1	7	0.745833333	0.788690476	0.625	0.71984127
197	0	4	11	2	1	1	2	1	1	1	2	0.833333333	0.818181818	0.941176471	0.916666667	0.916666667	1	1	0.71875	1	2	1	0.827586207	2	0.941176471	1	2	1	0.916666667	1	0.208333333	0.25	1	7	0.970588235	0.872126437	0.484375	0.775696557
